# Supplementary material for: The Preschool Eating, Lifestyle, and Sleeping Attitudes Scale (PRELSA Scale): Construction and Pilot Testing of a Tool to Measure Factors Associated with Childhood Obesity
Source: Healthcare (Basel). 2023 May 9;11(10):1365. doi: 10.3390/healthcare11101365 (PMC10218310; doi:10.3390/healthcare11101365)
Supplement: Supplementary file 1 [file healthcare-11-01365-s001.zip]

Archive with 1 entries (1 files):
- healthcare-2317559-supplementary.pdf
